# Supplementary material for: c-Myc Targets HDAC3 to Suppress NKG2DL Expression and Innate Immune Response in N-Type SCLC through Histone Deacetylation
Source: Cancers (Basel). 2022 Jan 18;14(3):457. doi: 10.3390/cancers14030457 (PMC8833590; doi:10.3390/cancers14030457)
Supplement: Supplementary file 1 [file cancers-14-00457-s001.zip]

Archive with 4 entries (2 files):
- cancers-1519271-supplementary/
- cancers-1519271-supplementary/cancers-1519271 supplementary/
- cancers-1519271-supplementary/cancers-1519271 supplementary/cancers-1519271 File S1.pdf
- cancers-1519271-supplementary/cancers-1519271 supplementary/cancers-1519271-Figure S1-S6 and Table S1-S3.pdf
